# Supplementary material for: Stroke subtype-dependent synapse elimination by reactive gliosis in mice
Source: Nat Commun. 2021 Nov 26;12:6943. doi: 10.1038/s41467-021-27248-x (PMC8626497; doi:10.1038/s41467-021-27248-x)
Supplement: Supplementary file 4 — Source Data [file 41467_2021_27248_MOESM4_ESM.xlsx]

## Sheet: Fig. 1d
Source data for Fig. 1d: No. of synaptic inclusions within glial cells in ischemic brain
	Microglia/macrophage	Astrocyte
cell-1#	0.883314	0.875044
cell-2#	1.75881	1.79695
cell-3#	2.36897	1.33138
cell-4#	2.17786	2.58376
cell-5#	1.79565	1.16822
cell-6#	1.16707	2.2786
cell-7#	1.3289	2.25466
cell-8#	2.36728	0.796813
cell-9#	1.84752	0.643542
cell-10#	0.712352	3.38839
cell-11#	0.729076	1.66792
cell-12#	0.572607	1.49936
cell-13#	2.35036	2.54151
cell-14#	3.09837	1.35217
cell-15#	0.79783	2.98418
cell-16#	0	3.29402
cell-17#	3.11381	3.57628
cell-18#	3.2803

## Sheet: Fig. 1e
Source data for Fig. 1e: Mac-2 expression (%) in ischemic brain
	Iba-1+				GFAP+
day	1	3	7	14	1	3	7	14
slice-1#	37.6923	64.8623	41.0959	25.615	6.5	35.1936	32.6531	55.2877
slice-2#	21.5385	77.445	53.8356	27.6227	7.5	34.0938	36.9388	47.0793
slice-3#	29.2593	62.0237	46.3768	29.5123	10.5556	37.7906	46.9388	48.2034
slice-4#	15.5637	42.304	39.0876	28.3605	9.2319	33.5757	39.8829	49.9831
slice-5#	20.2321	74.2752	38.2847	29.3597	15.7613	21.7367	41.2371	45.2369
slice-6#	14.981	43.8248	45.2253	22.2039	8.3347	20.4457	30.1943	60.763
slice-7#	19.3245	67.5646	55.9946	18.5684	11.17	26.7397	44.4204	28.9908
slice-8#	22.6719	59.963	42.9777	13.5076	15.064	20.3397	50.4325	48.6912
slice-9#	25.4396			24.3202				35.0865
slice-10#				21.332				57.5177
slice-11#				53.3204				42.3045

## Sheet: Fig.1f
Source data for Fig. 1f: Engulfed synaptic puncta in ischemic brain
	microglia/macrophage		astrocyte
	SYP+	Homer1+	SYP+	Homer1+
slice-1#	0.0735605	0.0867006	0.0389933	0.0731479
slice-2#	0.121565	0.106958	0.0308681	0.109917
slice-3#	0.0813819	0.0781559	0.151352	0.0299566
slice-4#	0.167799	0.09278	0.11382	0.0654563
slice-5#	0.153792	0.217135	0.0594288	0.123031
slice-6#	0.141038	0.0648114	0.172977	0.126076
slice-7#	0.146781	0.0930956	0.0644328	0.054842
slice-8#	0.159687	0.104078	0.138114	0.0615068
slice-9#	0.128722	0.0443076	0.154632	0.193442
slice-10#	0.0840898	0.132379	0.133727	0.0395982
slice-11#	0.0746594	0.104302	0.114981	0.176263
slice-12#	0.0982083	0.108797		0.127016
slice-13#	0.0856255
slice-14#	0.0651885

## Sheet: Fig.1j
Source data for Fig. 1j: No. of synaptic inclusions in hemorrhagic brain
	Microglia/macrophage	Astrocyte
cell-1#	2.33291	0.613309
cell-2#	2.90909	0.699105
cell-3#	1.13135	0
cell-4#	1.44259	0
cell-5#	2.79564	1.61238
cell-6#	2.6833	1.20882
cell-7#	2.85837	0.819874
cell-8#	1.21485	1.53551
cell-9#	1.69377	0
cell-10#	1.29266	1.31354
cell-11#	0	0
cell-12#	0.671862	0.64288
cell-13#	1.81148	0
cell-14#	1.90561	0.60241
cell-15#	1.84763	0.709774
cell-16#	3.52535	0.707614
cell-17#	0.571233	1.28279
cell-18#	0.718339	0
cell-19#	1.60026	0
cell-20#	2.46569	1.67322

## Sheet: Fig.1k
Source data for Fig. 1k: Mac-2 expression (%) in hemorrhagic brain
	Iba-1+				GFAP+
day	1	3	7	14	1	3	7	14
slice-1#	0	60.29	23.44	19.74	3.57	9.76	4.55	1.56
slice-2#	0	87.5	40.91	49.23	3.03	27.59	0.98	1.65
slice-3#	3.85	41.03	19.3	35.09	0	20.63	3.09	0
slice-4#	21.43	22.5	51.92	18.92	0	10.91	1.12	0
slice-5#	11.76	63.41	40.63	24.32	20	26.32	0	3.14
slice-6#	9.52	33.33	15.79	18.18	0	21.62	5.56	3.79
slice-7#	0	30.77	27.94	23.19	9.09	10.87	6.93	2.08
slice-8#	0	50	26.09	12.5	11.76	9.09	6.9	1.54
slice-9#	7.69	27.78	38	36.84	21.43	15.91	3.06	0
slice-10#	22.43	50.63	42.86	20.9	10	0	0	0.67
slice-11#		35.56	45.76	40.6	0	12.2		2.36
slice-12#		54.17		29.8	33.33	0
slice-13#		54.41		39.2		21.88

## Sheet: Fig.1l
Source data for Fig. 1l: Engulfed synaptic puncta in hemorrhagic brain
	microglia/macrophage		astrocyte
	SYP+	Homer1+	SYP+	Homer1+
slice-1#	0.0463105	0.198549	0.114301	0.0472101
slice-2#	0.1908	0.106814	0.0490662	0.0510528
slice-3#	0.125901	0.123135	0.100757	0.0847629
slice-4#	0.0927232	0.160912	0.0656488	0.0435587
slice-5#	0.167617	0.0665035	0.0157	0.0685683
slice-6#	0.0967375	0.0758937	0.0647639	0.0812321
slice-7#	0.0718034	0.151435	0.0628071	0.0596083
slice-8#	0.0839428	0.0839184	0.0841596	0.0444386
slice-9#	0.0651832	0.199436	0.0293457	0.0998551
slice-10#	0.0843263	0.0697923	0.0398193	0.0203801
slice-11#	0.169495	0.167033	0.0473708	0.0741598
slice-12#	0.128874	0.0787333	0.0244439	0.0223939
slice-13#	0.0566178	0.144976	0.0261801	0.0784862
slice-14#	0.109168	0.144526		0.020258

## Sheet: Fig. 2b
Source data for Fig.2b: mCherry-alone puncta in microglia/macrophage in ischemic brain
	microglia/macrophage
	ExPost	InhiPost
slice-1#	0.0968592	0.149929
slice-2#	0.0656143	0.0963721
slice-3#	0.0112111	0.0356943
slice-4#	0.13494	0.0249865
slice-5#	0.0351674	0.0396238
slice-6#	0.0209108	0.055408
slice-7#	0.0242599	0.086064
slice-8#	0.048568	0.0919822
slice-9#	0.0601169	0.05979
slice-10#	0.0700104	0.14657
slice-11#	0.0557185	0.102816

## Sheet: Fig. 2c
Source data for Fig.2c: Synaptic puncta inside or outside of microglia/macrophage (%) in ischemic brain
inside of microglia/macrophage
	mCherry-GFP	mCherry alone
ExPost	56.743	43.257
InhiPost	45.6536	54.3464
outside of microglia/macrophage
	mCherry-GFP	mCherry alone
ExPost	48.9292	51.0708
InhiPost	52.8397	47.1603

## Sheet: Fig. 2e
Source data for Fig.2e: mCherry-alone puncta in astrocyte (AU) in ischemic brain
	astrocyte
	ExPost	InhiPost
slice-1#	0.0727478	0.0726383
slice-2#	0.0549119	0.0153693
slice-3#	0.0398645	0.0522744
slice-4#	0.0279565	0.036099
slice-5#	0.0694896	0.0213936
slice-6#	0.085267	0.0940191
slice-7#	0.0295613	0.112043
slice-8#	0.0626239	0.0629547
slice-9#	0.0164655	0.126929
slice-10#	0.0110329	0.0700002
slice-11#	0.0201453	0.0565465

## Sheet: Fig. 2f
Source data for Fig.2f: Synaptic puncta inside or outside of astrocyte (%) in ischemic brain
inside astrocyte
	mCherry-GFP	mCherry alone
ExPost	31.7315	68.2685
InhiPost	44.0517	55.9483
outside astrocyte
	mCherry-GFP	mCherry alone
ExPost	44.5535	55.4465
InhiPost	58.1257	41.8743

[truncated: 97 more sheets: Fig. 2h, Fig. 2i, Fig. 2k, Fig. 2l, Fig.3b, Fig.3d, Fig.3f, Fig.3h, Fig.4b, Fig.4d, Fig.4f, Fig.4h, Fig.4j, Fig.4l, Fig.4n, Fig.4p, Fig.4r, Fig.4t, Fig.5b, Fig.5d …]
